# Supplementary material for: Effects of lenalidomide on the bone marrow microenvironment in acute myeloid leukemia: Translational analysis of the HOVON103 AML/SAKK30/10 Swiss trial cohort
Source: Ann Hematol. 2021 Mar 2;100(5):1169–79. doi: 10.1007/s00277-021-04467-2 (PMC8043896; doi:10.1007/s00277-021-04467-2)
Supplement: Supplementary file 2 — (XLSX 18 kb) [file 277_2021_4467_MOESM2_ESM.xlsx]

## Sheet: Suppl. Table 3
Patient_ID	AML_category	Karyotype	CRBN_genotype	CRBN_SNP	Blasts_1	Myelo-fibrosis_1	Nestin+_niches/mm2_1	CD3_1	CD4_1	CD8_1	T-bet_1	PD1_1	FoxP3_1	TIA_1	Granzyme B_1	CD57_1	CD56_1	CD20_1	Microvessels/mm2_1	PDL1_1 (0=none, 1=single+ cells, 2=1-5%+ cells, 3=more than 5%+ cells)	E-cadherine_1	Cereblon_1 (1=strong expression in >50% of the cells)	VEGF_1 (1=strong expression in 50% of the cells)	VEGFR2_1 (1=moderate to strong expression in >50% of the cells)	Post-treatment	Blasts_2	Myelo-fibrosis_2	Nestin_niches_2	CD3_2	CD4_2	CD8_2	Tbet_2	PD1_2	FoxP3_2	TIA_2	Granzyme B_2	CD57_2	CD56_2	CD20_2	Microvessels_2	PDL1_2	E-cadherine_2	Cereblon_2
1	AML NOS	46,XX[20]			0.2	0	1	0.03	0.01	0.03	0.001	0.001	0.001	0.001		0.001	0.001	2	5	0	0.15	0	0			0.08	0	9	0.3	0.1	0.25	0.01	0.001	0.001	0.01	0.03	0.001	0.001	0.05	12	1	0.15
2	AML NOS	46,X,-Y[4]/46,XY,add(7)(q3?6)[2]/46,XY[11]	hom WT	A/A	0.8	0	4	0.02	0.001	0.03	0.001	0.001	0.001	0.001		0.01	0.001	1		0	0.05	1	0	0		0.02	0	2	0.2	0.07	0.15	0.01	0.03	0.001	0.07	0.12	0.04	0.001	0.02	9	2	0.05	1
3	AML NOS	46,XY[10]	hom WT	A/A	0.2	0	5	0.1	0.02	0.08	0.09	0.001	0.001	0.08	0.02	0.04	0.001	3	6	1	0.15	1	1	1		0.001	0	1	0.02	0.01	0.02	0.001	0.001	0.001	0.001	0.02	0.03	0.001	0.001	13	0	0.15	0
4	AML NOS		het	A/G	0.3	0	8	0.03	0.001	0.03	0.02	0.001	0.001	0.001	0.001	0.03	0.001	1	15	1	0.1		1	0
5	AML NOS	46,XX[20]	hom WT	A/A	0.2	1	9	0.1	0.01	0.08	0.02	0.001	0.001	0.01	0.001	0.03	0.000684701	1	9	2	0	1	1	1		0	1	7	0.35	0.15	0.2	0.04	0.01	0	0.05	0.02	0.08	0.001	0.01	16	2	0.001	1
6	AML NOS	46,XX[20]	hom WT	A/A	0.8	0	10	0.02	0.03	0.0101621	0.01	0	0.00132539	0.001	0.03	0.00031454	0	0	5	1	0.01	1	1	0		0.04	0	9	0.25	0.15	0.12	0.1	0.01	0.001	0.05	0.15	0.06	0.001	0.001	17	1	0.3	0
7	AML NOS	46,XY[20]			0.7	1	11	0.001	0.001	0.01	0.000822498	0	0	0.001	0.001	0.001		0.0736958	20	1	0	0	1	0		0.04		12	0.1	0.03	0.05	0.01	0.001	0.001	0.03	0.1	0.001	0.01	0.001	30	1	0.1	0
8	AML NOS	48,XX,+8,+8[1]/46,XX[19]	het	A/G	0.3	1	12	0.04	0.08	0.07	0.02	0.000504909	0.00057668	0.03	0.02	0.04	0.001	4	8	0	0.3	1	1	1		0.02	0	11	0.05	0.02	0.05	0.07	0.001	0.001	0.02	0.04	0.02	0.001	0.001	7	0	0.15	1
9	AML NOS		het	A/G	0.2	0	13	0.2	0.05	0.1	0.12		0.01	0.04	0.02	0.03	0.001	3	21		0.001	1	0	1		0.15	0		0.18	0.05	0.12	0.15	0.02	0.03	0.06	0.2	0.01	0.01	0.02	12	3	0.17	1
10	AML NOS	46,XY[20]	hom WT	A/A	0.4	1	20	0.04	0.01	0.04	0.03	0.001	0.001	0.03	0.001	0.001	0.001	2	11	0	0.15	1	0	1
11	AML NOS	46,XX[20]											0													0.06	0	1	0.2	0.08	0.12	0.05	0.001	0.001	0.1	0.03	0.05	0.001	0.01	7	1	0.2	0
12	AML NOS	46, XY[20]	het	A/G	0.35	0	4	0.03	0.01	0.01	0.01		0.001	0.03	0	0.01			41		0.05		0	0
13	AML NOS	46,XY[22]	hom WT	A/A	0.3	0	8	0.12	0.05	0.12	0.2	0.02	0.01	0.1	0.06	0.05	0.001	2	22	3	0.05	0		0		0.04	1	3	0.15	0.05	0.1	0.07	0.001	0.001	0.02	0.01	0.001	0.001	0.01	14	3	0.3	0
14	AML NOS	46,XY[21]	hom WT	A/A	0.9	0	12	0.06	0.04	0.04	0.05	0.001	0.005	0.02	0.01	0.02	0.001	0.1	18	1	0.05	1	1	1		0.15	1	27	0.15	0.05	0.1	0.15	0.01	0.02	0.06	0.06	0.03	0.01	0.01	4	3	0.08	1
15	AML NOS	47,XY,+11[4]/46,XY[1]	hom WT	A/A	0.7	0	12	0.05	0.01	0.02	0.01	0	0.001	0.00994772	0.001	0.01	0	3		0	0.019841	1	1	1		0.06	0	12	0.25	0.1	0.15	0.25	0.015	0.001	0.12	0.12	0.05	0.001	0.01	6	3	0.07	0
16	AML NOS	46,XX[20]	hom WT	A/A	0.4	2	14	0.05	0.01	0.0400561	0.04	0.000378907	0.001	0.01	0.01	0.01	0	3	7	2	0.17	1	1	1
17	AML NOS	47,XY,+11[4]/46,XY[19]	hom WT	A/A	0.2	1	15	0.09	0.02	0.04	0.05	0	0.001	0.03	0.00961562	0.001	0	2	8	0	0.15	1	1	1		0.03	0	15	0.05	0.001	0.04	0.03	0.001	0.001	0.02	0.001	0.02	0.001	0.001	22	0	0.15	1
18	AML NOS	46,XX[20]			0.25	0	17	0.1	0.02	0.08	0.07	0.001	0.001	0.05	0.01	0.04	0.001		5	1		0	1	1		0.7	0	15		0.02	0.05	0.07	0.001	0.001	0.02	0.001	0.02	0.01	0.001	8	1	0.1	0
19	AML NOS	46,XX[20]	het	A/G	0.4	0	21	0.01	0.001	0.01	0.01	0.001	0.001316	0.01	0.02	0.001	0.001	0	17	2	0	1	0	1
20	AML NOS	46,XX[18]			0.6	0	27	0.02	0.03	0.03	0.0299697	0.001	0.000796178	0.00101082	0.000301511	0.00146222	0.001	0	35	1	0	1	1	1		0.5	0	3	0.01	0.01	0.02	0.001	0.001	0.001	0.01	0.001	0.01	0			0	0.001	0
21	AML NOS	46,XX[20]	hom WT	A/A	0.5	1	55	0.07	0.0100345	0.05	0.05	0	0.000667596	0.0102344	0.01	0.06	0.000232631	0		0	0	1	0	1		0.03	0	11	0.15	0.02	0.12	0.02	0.01	0.001	0.03	0.001	0.03	0.001		11	2	0.001	0
22	AML NPM1 mut	46,XY[20]	hom WT	A/A	0.5	1	4	0.15	0.08	0.08	0.03	0.001	0.001	0.03	0.01	0.02	0.001	3	16	0	0.08	0	1	1
23	AML CEBPA mut	46,XX[20]			0.5	0	5	0.03	0.01	0.02	0.001	0.001	0.001	0.03	0.001	0.001	0.001	0.1	9		0.001	0	0	0		0.02	1	2		0.07	0.07			0.001	0.001	0.001	0.02	0.001	0.001	17		0.15	0
24	AML NPM1 mut FLT3 ITD	46,XX,del(20)(q11.2q13.3)[10]	hom WT	A/A	0.2	0	5	0.05	0.02	0.05	0.02	0	0.001	0.02	0.001	0.01	0.001	2	8	0	0.05	1	0	0		0.02	0	3	0.15	0.06	0.1	0.03	0.01	0.001	0.01	0.001	0.01	0.001	0.02	8	1	0.01	0
25	AML NPM1 mut	46,XX[20]	het	A/G	0.3	0	6	0.11	0.04	0.08	0.01	0	0.001	0.01	0.01	0.02	0.000267567	2.01699	25	1	0.01	1	1	1		0.001	0	9	0.17	0.04	0.12	0.01	0.02	0.001	0.02	0.15	0.05	0.001	0.001	17	3	0.02	1
26	AML NPM1 mut FLT3 ITD	46,XY[20]	hom WT	A/A	0.6	1	21	0.09	0.05	0.05	0.02	0.01	0.01	0.02		0.02	0.001	0.1	31	1	0.02	1	1	1
27	AML NPM1 mut FLT3 ITD	46,XX[22]	hom WT	A/A	0.8	1	23	0.07	0.03	0.04	0.02	0.001	0.001	0.02	0.02	0.02	0.001	0.1	29	1	0.01	1	1	1		0.8	2	21	0.08	0.03	0.08	0.05	0.001	0.001	0.03	0.15	0.03	0.001	0.001	13	1	0.01	1
28	AML NPM1 mut	46,XX[20]	hom WT	A/A	0.6	0	3	0.09	0.01	0.08	0.02	0.01	0.001	0.02	0.001	0.001	0.001	1	19	0	0.08	1		0
29	AML NPM1 mut	46,XX[20]	hom WT	A/A	0.8	1	4	0.04	0.01	0.05	0.001	0.001	0.001	0.001	0.001	0.001	0	0.5	40	0	0.03	0	1	0		0.04	0	5	0.15	0.08	0.09	0.02	0.001	0.01	0.01	0.03	0.06	0.001	0.001	21	0	0.2	0
30	AML NPM1 mut	46,XX,t(2;22)(p23;q11.2)[10]	hom WT	A/A	0.8	0	16	0.03	0.01	0.02	0.02	0.001	0.001	0.001	0.001	0.001	0.01	0.1	28	0	0.05	0	0	0		0.06	1	18	0.1	0.04	0.07	0.08	0.001	0.001	0.01	0.05	0.001	0.001	0.001	25	0	0.3	1
31	AML NPM1 mut	46,XX[20]	hom WT	A/A	0.7	0	17	0.02	0.005	0.02	0.01	0.001	0.001	0.01	0.001	0.001	0.001	0.1	35	0	0.1	0	0	1		0.2	1	8	0.05	0.01	0.05	0.04		0.001	0.03	0.01	0.01		0.01	10		0.2	1
32	AML inv(16)	46,XY,t(16;16)(p13;q22)[14]/46,XY[6]	hom WT	A/A	0.2	1	16	0.09	0.04	0.08	0.04	0	0.001	0.01	0.0397543	0.001	0	6	8	0	0	0	1	1
33	AML inv(16)	46,XY,del(7)(q31.3q36),inv(16)(p13q22)[13]/47,XY,+9,inv(16)(p13q22)[7]	hom WT	A/A	0.7	2	18	0.03	0.000947518	0.02	0.0101629	0.000490107	0.000461497	0.00132539	0.01	0.000115545	0.00132329	0	11	0	0	1	0	1		0	0	35	0.4	0.3	0.15	0.07	0.02	0.01	0.1	0.02	0.07	0.001	0.01	52	1	0.01	0
34	AML MRC	46,XY,add(5)(q11.2)[1]/46,idem,-4,add(7)(q32),+mar[11]	hom WT	A/A	0.8	2	14	0.0300025	0.04	0.02	0.05	0.000493499	0.01	0.01	0.02	0.01	0	4	24	1	0.09	1	1	1
35	AML MRC	44,X,-Y,add(6)(q22),-7,+8,add(8)(p10),i(8)(q10),del(11)(p11.2p15),-16,-17,-18,-1 9,-22,+4mar[2]/45,sl,+mar[3]/44,sdl1,del(3)(p12p26),del(3)(q?21q?27),-8,-21,+mar [3]/45,sdl2,+add(8)(p10)[4]/46,XY[3]											0													0.06	1	17	0.15	0.05	0.1	0.1	0.001	0.02	0.06	0.11	0.03	0.001	0.001	17	2	0.02	0
36	AML MRC	45,XY,-7[9]/45,X,-Y[4]/46,XY[7]	hom WT	A/A	0.25	0	6	0.12	0.0301511	0.05	0.02	0.00103991	0.001	0.01	0.12	0.02	0.00116978	1	35	1	0.1	0	0	1
37	AML MRC	79~82<3n>,XXY,+9,+10,+12,+13,+13,+13,+14,+15,+16,+17,+19,+20,inc[cp4]/46,XY[7]	hom WT	A/A	1	0	13	0.03	0.01	0.03	0.03	0.005	0.001	0.02		0.01	0.001	0.1	24	1	0.02	1	1	1
38	AML MRC		het	A/A	0.5	1	16	0.02	0.001	0.02	0.01	0	0.000988055	0.01	0.01	0.01	0.000340126	0	40	1	0	1	0	1		0.2	0	13		0.02	0.15	0.05	0.001	0.001	0.07	0.001	0.07	0.001	0.01	8	1	0.001	1
39	AML MRC		het	A/G	0.3	0	20	0.15	0.07	0.07	0.05	0.001	0.01	0.04	0.04	0.03	0.001	4	21	1		1	1	1		0.001	0	14	0.3	0.1	0.15	0.2	0.01	0.01	0.08	0.001	0.04	0.001	0.001	14	3	0.001	1
40	AML MRC	44,XY,add(1)(q?42),del(5)(q1?5q3?5),-7,-9,add(17)(p11.1)[5]/44,sl,add(11)(p11.2) ,-20,+mar[9]/44,sdl,-del(5),+mar[6]	hom WT	A/A	0.2	0	22	0.03	0.01	0.03	0.02	0	0.001	0.01	0.05	0.01	0	15	27	0	0	1	1	0		0.2	2	11	0.15	0.03	0.12	0.001		0.015	0.08	0.01	0.001	0.001				0.15
41	AML MRC	45,XX,-7[15]/46,XX,-7,+21[7]/46,XX[1]	hom WT	A/A	0.3	2	55	0.03	0.05	0.09	0.04	0.000275494	0.01	0.01	0.03	0.001	0.00110089	2	25	1	0.04	1	1	1
